# Supplementary material for: Levels of Exhaled Fraction of Nitric Oxide (FeNO) and Type 2 Biomarkers in Individuals Naturally Exposed to Helminth Parasites in a Tropical Region
Source: Int J Mol Sci. 2025 Aug 28;26(17):8344. doi: 10.3390/ijms26178344 (PMC12429065; doi:10.3390/ijms26178344)
Supplement: Supplementary file 1 [file ijms-26-08344-s001.zip]

Archive with 1 entries (1 files):
- ijms-3807715-supplementary.xlsx
