# Supplementary material for: Levels of Exhaled Fraction of Nitric Oxide (FeNO) and Type 2 Biomarkers in Individuals Naturally Exposed to Helminth Parasites in a Tropical Region
Source: Int J Mol Sci. 2025 Aug 28;26(17):8344. doi: 10.3390/ijms26178344 (PMC12429065; doi:10.3390/ijms26178344)
Supplement: Supplementary file 1 [file ijms-26-08344-s001.zip › ijms-3807715-supplementary.xlsx]

## Sheet: correlation feno vs plasma
Supplementary file S1. Table S1 Correlation of FeNO levels with plasma immune mediators
Correlation Table
			FENO
1. FeNO	Pearson's r		—
	p-value		—
	Spearman's rho		—
	p-value		—
2. IL8	Pearson's r		0.290
	p-value		0.033
	Spearman's rho		0.113
	p-value		0.416
3. VEGFA	Pearson's r		-0.198
	p-value		0.151
	Spearman's rho		-0.236
	p-value		0.086
4. CD8A	Pearson's r		0.151
	p-value		0.276
	Spearman's rho		0.064
	p-value		0.643
5. MCP-3	Pearson's r		-0.107
	p-value		0.442
	Spearman's rho		0.025
	p-value		0.860
6. CDCP1	Pearson's r		0.056
	p-value		0.688
	Spearman's rho		-0.097
	p-value		0.485
7. CD244	Pearson's r		-0.236
	p-value		0.086
	Spearman's rho		-0.234
	p-value		0.089
8. OPG	Pearson's r		-0.140
	p-value		0.313
	Spearman's rho		-0.105
	p-value		0.451
9. TGFbeta1	Pearson's r		-0.180
	p-value		0.194
	Spearman's rho		-0.244
	p-value		0.076
10. uPA	Pearson's r		0.021
	p-value		0.878
	Spearman's rho		-0.074
	p-value		0.596
11. IL6	Pearson's r		-0.076
	p-value		0.583
	Spearman's rho		0.075
	p-value		0.588
12. IL-17C	Pearson's r		0.111
	p-value		0.423
	Spearman's rho		0.064
	p-value		0.647
13. MCP-1	Pearson's r		0.091
	p-value		0.512
	Spearman's rho		0.024
	p-value		0.860
14. CXCL11	Pearson's r		-0.005
	p-value		0.970
	Spearman's rho		0.086
	p-value		0.538
15. AXIN1	Pearson's r		-0.186
	p-value		0.178
	Spearman's rho		-0.235
	p-value		0.087
16. TRAIL	Pearson's r		-0.076
	p-value		0.586
	Spearman's rho		-0.063
	p-value		0.651
17. CXCL9	Pearson's r		0.066
	p-value		0.634
	Spearman's rho		0.153
	p-value		0.269
18. CST5	Pearson's r		-0.013
	p-value		0.928
	Spearman's rho		0.001
	p-value		0.993
19. OSM	Pearson's r		-0.062
	p-value		0.657
	Spearman's rho		-0.204
	p-value		0.138
20. CXCL1	Pearson's r		-0.044
	p-value		0.752
	Spearman's rho		-0.042
	p-value		0.764
21. CCL4	Pearson's r		0.116
	p-value		0.403
	Spearman's rho		0.080
	p-value		0.564
22. CD6	Pearson's r		-0.076
	p-value		0.586
	Spearman's rho		-0.216
	p-value		0.116
23. SCF	Pearson's r		0.072
	p-value		0.603
	Spearman's rho		-0.031
	p-value		0.825
24. IL18	Pearson's r		-0.296
	p-value		0.030
	Spearman's rho		-0.205
	p-value		0.138
25. SLAMF1	Pearson's r		-0.041
	p-value		0.768
	Spearman's rho		-0.099
	p-value		0.478
26. TGF-alpha	Pearson's r		-0.069
	p-value		0.618
	Spearman's rho		-0.144
	p-value		0.299
27. MCP-4	Pearson's r		-0.020
	p-value		0.883
	Spearman's rho		-0.001
	p-value		0.992
28. CCL11	Pearson's r		-0.018
	p-value		0.896
	Spearman's rho		-0.129
	p-value		0.351
29. TNFSF14	Pearson's r		-0.160
	p-value		0.247
	Spearman's rho		-0.208
	p-value		0.132
30. MMP-1	Pearson's r		0.273
	p-value		0.046
	Spearman's rho		0.163
	p-value		0.238
31. LIF-R	Pearson's r		-0.150
	p-value		0.279
	Spearman's rho		-0.197
	p-value		0.154
32. FGF-21	Pearson's r		0.185
	p-value		0.180
	Spearman's rho		-0.007
	p-value		0.960
33. CCL19	Pearson's r		-0.043
	p-value		0.758
	Spearman's rho		-0.085
	p-value		0.542
34. IL-10RB	Pearson's r		-0.170
	p-value		0.218
	Spearman's rho		-0.129
	p-value		0.354
35. IL-18R1	Pearson's r		-0.123
	p-value		0.376
	Spearman's rho		-0.040
	p-value		0.776
36. PD-L1	Pearson's r		-0.193
	p-value		0.162
	Spearman's rho		-0.147
	p-value		0.289
37. CXCL5	Pearson's r		0.039
	p-value		0.781
	Spearman's rho		-0.190
	p-value		0.169
38. TRANCE	Pearson's r		-0.092
	p-value		0.507
	Spearman's rho		-0.097
	p-value		0.485
39. HGF	Pearson's r		-0.136
	p-value		0.327
	Spearman's rho		-0.230
	p-value		0.095
40. IL-12B	Pearson's r		-0.038
	p-value		0.787
	Spearman's rho		-0.100
	p-value		0.473
41. MMP-10	Pearson's r		0.085
	p-value		0.541
	Spearman's rho		0.173
	p-value		0.211
42. IL10	Pearson's r		0.041
	p-value		0.771
	Spearman's rho		-0.059
	p-value		0.671
43. TNF	Pearson's r		0.007
	p-value		0.960
	Spearman's rho		-0.005
	p-value		0.972
44. CCL23	Pearson's r		-0.402
	p-value		0.003
	Spearman's rho		-0.162
	p-value		0.241
45. CD5	Pearson's r		-0.025
	p-value		0.857
	Spearman's rho		-0.100
	p-value		0.471
46. CCL3	Pearson's r		0.449
	p-value		< .001
	Spearman's rho		0.132
	p-value		0.340
47. Flt3L	Pearson's r		0.224
	p-value		0.103
	Spearman's rho		0.131
	p-value		0.346
48. CXCL6	Pearson's r		-0.159
	p-value		0.250
	Spearman's rho		-0.201
	p-value		0.146
49. CXCL10	Pearson's r		0.045
	p-value		0.748
	Spearman's rho		0.213
	p-value		0.123
50. 4E-BP1	Pearson's r		-0.267
	p-value		0.051
	Spearman's rho		-0.331
	p-value		0.015
51. SIRT2	Pearson's r		-0.287
	p-value		0.035
	Spearman's rho		-0.328
	p-value		0.015
52. DNER	Pearson's r		0.004
	p-value		0.977
	Spearman's rho		-0.154
	p-value		0.268
53. EN-RAGE	Pearson's r		-0.385
	p-value		0.004
	Spearman's rho		-0.344
	p-value		0.011
54. CD40	Pearson's r		-0.165
	p-value		0.233
	Spearman's rho		-0.043
	p-value		0.757
55. IFN-gamma	Pearson's r		6.742×10-4
	p-value		0.996
	Spearman's rho		0.063
	p-value		0.650
56. FGF-19	Pearson's r		0.196
	p-value		0.155
	Spearman's rho		0.217
	p-value		0.115
57. MCP-2	Pearson's r		0.069
	p-value		0.619
	Spearman's rho		0.033
	p-value		0.815
58. CASP-8	Pearson's r		-0.351
	p-value		0.009
	Spearman's rho		-0.365
	p-value		0.007
59. CCL25	Pearson's r		-0.025
	p-value		0.857
	Spearman's rho		-0.109
	p-value		0.431
60. CX3CL1	Pearson's r		-0.052
	p-value		0.707
	Spearman's rho		-0.116
	p-value		0.404
61. TNFRSF9	Pearson's r		0.085
	p-value		0.539
	Spearman's rho		0.010
	p-value		0.945
62. TWEAK	Pearson's r		0.110
	p-value		0.430
	Spearman's rho		0.157
	p-value		0.257
63. CCL20	Pearson's r		0.133
	p-value		0.339
	Spearman's rho		0.070
	p-value		0.614
64. ST1A1	Pearson's r		-0.069
	p-value		0.619
	Spearman's rho		-0.096
	p-value		0.489
65. STAMBP	Pearson's r		-0.248
	p-value		0.071
	Spearman's rho		-0.260
	p-value		0.057
66. ADA	Pearson's r		-0.096
	p-value		0.489
	Spearman's rho		-0.206
	p-value		0.135
67. TNFB	Pearson's r		-0.009
	p-value		0.947
	Spearman's rho		-0.012
	p-value		0.933
68. CSF-1	Pearson's r		-0.173
	p-value		0.212
	Spearman's rho		-0.246
	p-value		0.073
69. periostin	Pearson's r		0.243
	p-value		0.076
	Spearman's rho		0.258
	p-value		0.060
70. ykl-40	Pearson's r		0.011
	p-value		0.941
	Spearman's rho		-0.004
	p-value		0.980

## Sheet: FeNO and periostin
Supplementary file S1. Table S2 Relationship between FeNO levels and plasma periostin levels

## Sheet: dif plasma ascaris pos vs neg
Supplementary file S1. Table S3 Differences in plasma immune mediators between Ascaris positive and Ascaris negative asthmatics
Independent Samples T-Test
	U	P
IL8	403000	0.266
VEGFA	452000	0.045
CD8A	423000	0.140
MCP-3	300000	0.483
CDCP1	396000	0.323
CD244	447000	0.056
OPG	389000	0.388
TGFbeta1	441000	0.072
uPA	441000	0.072
IL6	357000	0.770
IL-17C	417000	0.172
MCP-1	340000	1000
CXCL11	330000	0.866
AXIN1	333000	0.908
TRAIL	434000	0.094
CXCL9	346000	0.922
CST5	344000	0.950
OSM	429000	0.113
CXCL1	529000	< .001
CCL4	289000	0.369
CD6	371000	0.588
SCF	515000	0.001
IL18	394000	0.341
SLAMF1	331000	0.880
TGF-alpha	334000	0.922
MCP-4	234000	0.058
CCL11	300000	0.483
TNFSF14	418000	0.167
MMP-1	488000	0.007
LIF-R	372000	0.576
FGF-21	407000	0.236
CCL19	323000	0.770
IL-10RB	403000	0.266
IL-18R1	368000	0.625
PD-L1	337000	0.965
CXCL5	388000	0.398
TRANCE	342000	0.979
HGF	406000	0.243
IL-12B	397000	0.314
MMP-10	381000	0.472
IL10	318000	0.703
TNF	352000	0.838
CCL23	376000	0.528
CD5	392000	0.359
CCL3	293000	0.408
Flt3L	414000	0.190
CXCL6	422000	0.145
CXCL10	389000	0.388
4E-BP1	315000	0.664
SIRT2	332000	0.894
DNER	354000	0.811
EN-RAGE	356000	0.783
CD40	423000	0.140
IFN-gamma	436000	0.087
FGF-19	258000	0.145
MCP-2	377000	0.517
CASP-8	350000	0.866
CCL25	349000	0.880
CX3CL1	446000	0.058
TNFRSF9	405000	0.250
TWEAK	393000	0.350
CCL20	417000	0.172
ST1A1	358000	0.756
STAMBP	318000	0.703
ADA	445000	0.061
TNFB	360000	0.729
CSF-1	420000	0.156
Note. Mann-Whitney U test.
